# Supplementary material for: Optimizing Precision Probiotics for Mitigating Graft-Versus-Host Disease
Source: Microorganisms. 2025 Mar 21;13(4):706. doi: 10.3390/microorganisms13040706 (PMC12029423; doi:10.3390/microorganisms13040706)
Supplement: Supplementary file 1 [file microorganisms-13-00706-s001.zip]

Archive with 4 entries (4 files):
- Figure S1.pdf
- Figure S1.tif
- Figure S2.pdf
- Figure S2.tif
